# Supplementary material for: In Vitro Evaluation of Colistin Conjugated with Chitosan-Capped Gold Nanoparticles as a Possible Formulation Applied in a Metered-Dose Inhaler
Source: Antibiotics (Basel). 2024 Jul 6;13(7):630. doi: 10.3390/antibiotics13070630 (PMC11274357; doi:10.3390/antibiotics13070630)
Supplement: Supplementary file 1 [file antibiotics-13-00630-s001.zip]

Archive with 1 entries (1 files):
- antibiotics-3015487-supplementary.pdf
